# Supplementary material for: Dimensions of patient-centred care from the perspective of patients and healthcare workers in hospital settings in sub-Saharan Africa: A qualitative evidence synthesis
Source: PLoS One. 2024 Apr 16;19(4):e0299627. doi: 10.1371/journal.pone.0299627 (PMC11020865; doi:10.1371/journal.pone.0299627)
Supplement: S1 Dataset — (XLSX) [file pone.0299627.s002.xlsx]

## Sheet: Data Extraction Sheet
Author	Publication year	Country	Study Design	Study population	Setting	Topic	Study description	Quality Assessment/CASP tool: Good/Poor	Privacy and Confidentiality	Communication	Informed consent	Dignity and Respect	Continuity of care/Smooth transition	Access to care(distance /waiting times.	Affordability/financial transparency	Staff Shortage	(adequate) Infrastructure	Other codes or New Themes Identified
Afaya et al	2020	Ghana	Grounded theory	Mothers before and after c-section	General hospital, rural area	Care experiences before and after Cesarian section delivery	22 individual interviews and 1 FGD exploring the experience of mothers pre and post caesarian delivery (both elective and emergency) in a general hospital.	Good	Most mothers, particularly those who had emergency CS were embarrassed as the proper protection of their privacy was not maintained. The majority were exposed to other patients and relatives during physical examinations especially vaginal examination	(1) The majority reported that they had misconceptions (such as; you might die or will not have normal vaginal delivery again) about CS but the midwives demystified their misconceptions. Some participants, those who underwent emergency CS in particular, were dissatisfied with the provision of information concerning the surgical procedure. (2) The lack of sufficient information provided by midwive…		Although the majority of the participants expressed that the attitude of midwives was good, a participant felt midwives were impatient and harsh.				Mothers thought the midwives were overwhelmed by the number of women in the ward.	(1) The majority of mothers expressed their views about the poor nature of the hospital/ward environment. (2) Some mothers were worried about the odour emanating from a placenta pit outside the ward. Others complained about the untidy nature of the ward environment and the consequent infestation with flies. (3) Non-availability of mosquito nets and subsequent exposure to mosquito bites was anothe…	Some participants had high expectations from midwives, however, they were inadequately supported during physical activity (massages, warm baths, breathing techniques, mobilisation and holding hands).(PHYSICAL SUPPORT)
Campbell et al	2011	Zimbabwe	Multimethods	Patients and Nurses	Rural Hospitals	Perceptions of good clinical care for HIV +ve patients on ART	Ethnographic observations, IDIs and FGDs conducted with patients and Nurses in three health units in rural Zimbabwe.	Good	Almost all nurses said that maintaining confidentialit about patients’ HIV status was a core component of good nursing practice, expressing satisfaction with their and their colleagues’ ability to achieve this.	Patients appreciated staff taking an interest in their lives and getting to know them over time. Nurses similarly emphasized that their main source of motivation was seeing patients improve over time and developing positive relationships with them		Handshakes featured prominently in accounts of positive nurse–patient relationships. Shaking hands is a culturally accepted greeting that enables nurses to show they are not afraid of touching HIV-positive patients. At all sites, patients and nurses spoke of the importance of kindness, understanding, confidentiality and stigma reduction.		(1) Patients dread these ART days. Since they are seen on a first-come-first-served basis people must arrive extremely early in the morning and wait for hours in very long queues, often of up to 40 people. (2) A sense of fear and dread pervades these queues as patients scramble to keep their place in line and worry about not seeing the nurse before closing hours	Patients often lamented that, regardless of whether fees were completely waived or not, they were subject to harsh, off-putting treatment if they could not pay up-front			Nurses and patients agreed that good clinical care included providing counselling and a supportive environ ment to help patients develop optimal adherence strategies
Chiegil et al	2014	Nigeria	Cross sectional, Case Study.	Users of ART in Nigeria	Six General Hospitals	Enduser understanding of enduser centredness of ART care	Sixty-four participants were interviewed during six focus group discussions, held in six locations, representing different geopolitical zones in Nigeria.	Good		It emerged from this study that empathising with end users while counselling them improved their quality of life. This means that when healthcare workers empathise with end users, they instil confidence and the ability “to do it yourself” in end users			End users would like there to be strengthening of linkages with other groups and organisations in the community to promote a complementary service
Chodzaza	2010	Malawi	Case study	Health care Workers	General Hospital	Perceptions regarding Quality of Emergency Obstetric care	14 Indepth interviews with Health workers involved in the management of patients with complications of emergency obstetric care.	Good						(1) Health workers identified the factors which they perceived delayed the clients’ arrival for emergency obstetric care to be related to lack of information. (2) Two patients died with obstetric complications because there was no transport for a senior clinician to perform a hysterectomy and a laboratory technician to cross match. about danger signs, as well as the client’s cultural practices an…		(1) The shortage of midwives was identified by health workers as affecting efficiency and quality of emergency obstetric care. This shortage leads to work overload on the few midwives. (2) The health workers noted that most patients with emergency obstetric complications do not get all necessary care, in a timely manner, because the theatre team and laboratory technician on call remain at home du…	Two patients, in this study, were reported to have lost their lives because the staff could not access blood	The midwives stated they had a somewhat limited skills and knowledge base. Some midwives reported not feeling competent in dealing with complications like manual removal of placenta, management of obstructed labour, management of eclampsia, and postpartum hemorrhage.
Jolly et al "Confidentiality being more valued than privacy" Staff valued confidentiality less (and would not mind breaching it) in certain circumstances.	2019	Malawi	Case study	Healthcare providers and Mothers - ante, intra and postpartum.	National Referral Hospital	Knowledge and understanding of rights-based approach to maternal care.	Individual interviews (9 intrapartum mothers), FGDs (63 mothers) and KIIs (with 9 health workers) topic guides based on the respectful maternal care charter.	Good	(1) Some healthcare providers felt it was justifiable to breach confidentiality in certain circumstances, regardless of whether this damaged the patient-healthcare provider relationship. (2) Women feared the consequences of breaching confidentiality. A minority of women used the term ‘embarrassed’ to explain how they would feel in the event of a breach of confidentiality, especially if revealing …	One woman said she worried about being left unattended (denied care) if she would not accept that the doctor or healthcare provider was the main decision maker.	Participants felt that providing information in an appropriate manner played a key role in determining acceptance of healthcare providers’ advice by women, as well as giving consent for procedures. They also felt more information should be provided during the process of gaining consent	Women were mainly concerned about actually receiving maternity care (such as intrapartum care) and felt that if they were exposed during examination (lack of privacy, lack of dignity) this was less of a concern to them compared to not actually receiving any care or treatment. Both women and healthcare providers felt it was essential to treat recipients of care with kindness.				The women expressed a need for more staff in order to reduce waiting times at the hospital, while healthcare providers wanted more staff to help manage the workload.	A lack of equipment and space is also seen an obstacle to delivering respectful maternity care by healthcare providers.	1. Involving families in the decision-making process was a recurring theme amongst healthcare providers. 2 Across the continuum of care, most participants felt that it was the healthcare provider’s duty to preserve confidentiality and that this was key to rapport building and communication.
Kaye et al	2015	Uganda	Phenomenology	Mothers during hospital admission and 4-6 months postdelivery.	Hospital and community	Mothers' perspective on quality of care partocularly during handover shifts.	40 interviews, 26 inhospital and 14 conducted 4-6months post delivery. Used Donabedian framework of S-P-O. Key findings: handovers were rushed and run through, no communication with mothers.	Good					(1) All the participants indicated that there was no structured, formal or consistent approach to how handovers actually occurred or were conducted. The handovers ranged from a very brief exchange between teams of health workers, to a prolonged ward round where. (2) Such negative outcomes of care related to poorly organized or poorly conducted handovers included problems in decision-making for em…
Kisorio et al	2019	South Africa	Phenomenology	Adult ICU patients	Adult ICUs in Three Hospitals.	Experience with Nursing care in the ICU	40 interviews on patients following discharge to the general wards.	Good	Some patients shared a room with other patients, and they reported that staff conversed loudly about their private lives both in those patients’ presence and also in their relatives’ presence.	Several participants mentioned that several nurses performed various procedures on them without any explanation		having a compassionate nurse meant that the nurse cared and regarded them as human beings Instead, some believed they were treated like a ‘specimen’, they perceived nurses to be engaging with themselves and the machines.				In addition, participants in the current study reported that some nurses concentrated on themachines and equipment, with less attention directed to the patient.	participants in the current study pointed to the need for constant encouragement and reassurance from the nurses. The need for respect of patients’ privacy, both body and information wise, was also raised by the participants in the current study.	(1) However, most of the participants recalled having experienced unbearable pain at some point and felt that the nurses could neither identify nor act to alleviate the pain in time. (2) The majority of the participants valued constant family presence to accompany and encourage them because the ICU was regarded as a lonely place. A limiting factor to this need is that the three participating hosp…
Lambert et al	2020	South Africa	Phenomenology	Breast cancer survivors	Tertiary Hospital	Health system experiences	50 interviews with black south African survivors.	Good						(1) When asked what she didn’t like about the clinic, one 36-year-old participant complained that, “it’s always full. . .you stay maybe more than 4 hours there before you see a doctor.” (2) An older woman (74 years of age) said going to the clinic takes up her entire day.			the distance to local clinics and hospitals, cost of transportation, long wait times, and overcrowding.	Social support enabled women to speak openly about their problems, and served to renew or reinforce their wills to live as well as adherence to treatment.
Mselle et al	2019	Tanzania	Phenomenology	Mothers and Fathers	Hospital	Experience of birth care	12 semi-structured interviews and four focus group discussions were held with mothers and fathers who were attending a postnatal clinic in the Lake Zone region of Tanzania. Mothers’ age ranged from 20 to 45 years whereas fathers’ age ranged from 25 to 60 years				(1) Mothers reported receiving unconsented surgical operations, being stitched without anaesthesia, and being refused pain relief when requested. (2) One mother explained how she received both unconsented operations and was not given pain relief.	(1)Mothers also felt ignored by healthcare providers and, as a result, felt that healthcare providers saw them as a nuisance and bother. (2)Mothers and fathers also experienced negative judgmental or accusatory comments during the birth process. (3)Mothers felt blamed for becoming pregnant, not coming early enough to the hospital for delivery, or even for the birth process itself. (4)Some mothers…	Mothers expressed that they felt that not all health care providers were interested in assisting their delivery process and were reluctant to help.	(1) Mothers and fathers also reported that during the delivery process at a health facility, they experienced neglect, abandonment, and long waiting times. This was particularly experienced at the reception, where women struggled to be admitted on time due to delays at reception, which was beyond their control. (2)Mothers and fathers reported that sometimes births occurred at the reception due to…	Both fathers and mothers had concerns about the facility culture, particularly bribery, extortion and unclear fee structure. Maternity care in Tanzania is supposed to be free yet several mothers and fathers reported being asked for additional payments or to pay bribe:		(1)They reported that mothers often shared beds, were discharged early due to lack of space, or mothers delivered on the floor due to lack of available beds. (2) They were asked to buy supplies, such as gloves and syringes, and were turned away if they did not have these requirements. (3)If an episiotomy was required, they would have to bring anaesthesia prior to delivery or else risk being nstit…
Mselle et al	2018	Tanzania	Narrative	Midwives and Obstetricians	District Hospitals	Barriers and Facilitators to humanizing birth in Tz.	Interviews with 6 midwives and 2 obstetricians.	Good	Physical space and facility size also limited the ability to provide privacy to mothers, which is a primary tenant to respectful maternal care.			Participants reported disrespect or disregard for the traditions and culture of the women who come to give birth. They acknowledged that they do not recognize the tradition norms but instead encourage the westernized, evidence-based medicine that is provided in hospital.				Physical space and facility size also limited the ability to provide privacy to mothers, which is a primary tenant to respectful maternal care.	Need for autonomy especially freedom to choose their own birthing position, and have family aroun them which the institutional policies and healthcare providers didn't allow most times.
Muhondwa et al	2008	Tanzania	Multi method	Patients attending Hospital	Hospital	Patient satisfaction	Combination of observations, Interviews and Rating scale to assess patient satisfaction. Satisfaction rating was high. Main issues for dissatisfaction included long waiting times, poor staff attitude, poor environmental hygiene and high costs of treatment/investigations.	Good	They complained about the doctor not being attentive because of talking on the phone during the consultation, and others complained about lack of auditory privacy, which made it difficult for them to talk about their illnesses.			With specific reference to the poor behaviour of staff, patients complained about their use of humiliating words while attending patients. Nurses were particularly singled out as being rude, uncaring, and fond of using humiliating language.
Mulqeneey et al	2019	South Africa	Part of sequential mixed methods	Patients on ART	The study took place at four ART clinics in eThekwini district public hospitals	Evaluated an ART by exploring whether patients' needs are being met.	IDIs of 12 patients and Observations. Used the socio ecological framework to understand levels of needs.	Good		Many patients expressed the quality of communication and treatment provided by some health workers as an unmet need. Such behaviour was considered ‘unprofessional’ because of various staff members’ attitudes when they addressed and responded to patients’ queries and concerns about processes and their treatment.		(1) One respondent recounted an unprofessional and negligent incident whereby a nurse’s cell phone rang whilst she was drawing blood from her. The nurse withdrew the needle from her vein to respond to the personal call without closing the opening, compelling the patient to tape and close her wound. (2) Homophobic behaviour by some health workers towards gay patients was noted by one participant, …			other patients reported that government’s provision of free ARVs was constantly highlighted with no mention of the hidden costs of accessing them. These included taking leave, transportation, food and beverages and babysitting services, which further compromised their financial situation
Namukwaya et al	2017	Uganda	Grounded theory	Heart Failure patients in stage 3 or 4, and Healthcare Practitioners.	Hospital and Clinic	HF patients' experiences of the illness course	48 interviews on 21 patients. Serial longitudinal interviews over 3 to 6 months combined with one Interview of healthcare professionals. Main findings included information needs, physical needs (pain control and cure), psychological needs/empathy.	Good		Patients required information on the cause of the illness, the meaning of their symptoms, explanation of their test results, the role of their medications and how to care for themselves.		Psychological needs included a need for reassurance, for empathy and for attaining life goals. Psychological needs were underpinned by the need to cope with a changed life. HPs observed that patients needed to feel secure and valued and argued that it was the reason why patients who were abandoned or seen as a burden by their families and those with social stressors at home chose to stay in hospi…	Both patients and HPs suggested Better coordination of care to reduce delays in the emergency room and HF clinics.		Financial crises were common in the participants’ lives because of loss of income and lead to participants failing to meet their basic needs such as getting food, the required medicines and transport to hospital for medical care. These financial crises were exacerbated by the high costs of treatment which had to be purchased on a private basis because of inconsistent hospital supplies.			1.HPs also noted the need for patients to be accepted with their condition in their community and not to be associated with stigmatised conditions. 2.HPs identified the need for counselling services and emotional support to help patients and their families to cope with the illness effects. Participants’ spiritual needs were underpinned by the need to find meaning in a life that had been changed b…
O'Donnell et al	2014	Malawi	Case study	Mothers and Healthcare workers	Hospital	Perceptions of quality of care during child birth	33 postnatal mothers and 10 healthcare providers from all 4 major hospitals in one district in Malawi were interviewed via 27 in-depth interviews and 2 focus group discussions. Data was transcribed and analysed using the thematic framework approach.	Good		An example of this poor communication between healthcare providers and mothers was reported by a mother who had an emergency hysterectomy. She was not informed about the details of the procedure nor that she would not be able to conceive again.	The mothers frequently commented that they did not understand the reasons why they had been given certain treatment, and their consent had often not been sought.	However, coupled with this respect, there was a sense of fear and a belief that if a patient disagreed with, or angered a midwife, this could result in poor labour outcomes.
Odunaiya et al	2019	Nigeria	Mixed Methods	Healthcare workers	Hospital	HCPs perception of quality of care of cardiac patients	Combination of questionnaire survey followed by IDIs and 2 FGDs with HCPs/HCWs on their perception of quality of care of cardiac patients in Ibadan, Nigeria. Used the Donabedian S-P-O framework. Relevant findings include long waiting times and poor interprofessional	Good					Inter-professional team work was perceived as poor among healthcare providers and this was clearly expressed by a senior registrar cardiologist.			Poor staff strength was highlighted during the interview as it was observed that some departments were understaffed and overworked so, under such circumstances, low work output may be expected especially when the ratio of care provider to patient is not commensurate.	All the healthcare professionals were of the opinion that there was no sufficient equipment to give patients with heart diseases the quality of care stipulated by international guidelines.	with the illness effects.
Ojelade et al	2017	Nigeria	Narrative	women of reproductive age, mid- wives, doctors, and facility administrators.	Hopital/Clinic	Communication and Emotional needs of women during childbirth	Conducted 42 interviews and 10 Focus Group Discussions.	Good	At such times, the women would like “the nurse to be close” to them so that they can communicate privately. However, most of the public hospitals in Nigeria do not have sufficient physical space to provide this type of privacy.	(1) It is also believed that communication using simple words is an important way to make the work of healthcare providers easier and ultimately improve the experience of women and their relative during childbirth. It is noted that when a woman is properly counselled in a way that she understands, it will be easier to convince herto follow medical advice if a complication should arise. (2) Despit…		(1) Rather, women said they would prefer that the providers treat every woman in labor with extreme care and attention, regardless of her parity, recognizing “that this person is new, they should not use such statements as ‘after all this is not your first baby, not your second baby, you know the way’”. When healthcare providers used phrases such as “don’t shout, don’t disturb me” for the women i…						Most of the women agreed that they would like to have a labor companion, with only a few objecting to this idea. Several reasons for the value of companions were given including: (1) decision-making and consent for hospital procedures; (2) a sense of appreciation; (3) hospital companion and assistant; and (4) provision of food.
Okonta et al	2011	Democratic Republic of Congo	Phenomenology	Patients with traumatic fractures	Hospital	Experience and psychosocial needs of patients with traumatic fractures.	Six participants, consisting of five men and one woman, were interviewed.	Good			Most of the participants were not informed about their condition and the management plan and were therefore not part of decision making;
Olseén et al	2020	South Africa	Phenomenology	Medical Doctors	Hospital	Challenges and solutions in Maternal healthcare	10 indepth interviews						The doctors from district hospitals reported problems getting in touch with specialists for a second opinion or referrals.	They described the transportation of patients as slow and often delayed and mentioned a lack of ambulance vehicles as the main reason for this.		Procedures requiring more than one MD left other wards unmanned. The lack of manpower also left the MDs feeling obliged to work extra hours for which payment was uncertain.	(1) All participants mentioned the lack of material and human resources as the main challenges for the provision of quality maternal healthcare. (2)The lack of equipment was considered a challenge by all participants employed at public hospitals. They reported that the hospitals lacked both clinical and laboratory equipment, which made it difficult to diagnose and monitor patients and to perform …
Fabienne et al.,	2014	Burkina Faso	Phenomenology nested within a participatory action research project	Mothers who have had a caesarian delivery	Hospital and community	Womens' experience with and perception of Caesarian section	Interviews and FGDs on perceptions of csection in Burkina Faso.	Good		(1) Another aspect often mentioned by the women was a lack of information during their antenatal consultations about the possibility of a cesarean birth. The unpredictability of delivering by CS was a recurrent topic during the interviews. (2) In many cases, information given by staff is not understood because it is too vague.	Raisa is a 25-year-old mother. We visited her after she underwent a CS. She said she had attended six antenatal consultations. She was carrying twins who died after the procedure. She did not have the chance to see them and said she had not been informed about the CS.				Fear or refusal of certain medical procedures (including emergency referral to the hospital) is mainly due to concern about incurring higher costs in a complex medical environment where patients receive little information.
Roberts et al	2015	Malawi	Narrative	Pregnant mothers and health workers	Hospital	Role of patient-provider relationship on ANC uptake in Malawi.	20 pregnant mothers and 8 health professionals were interviewed.	Good				(1) They noted that while it was easier to tolerate the shouting and mistreatment at the clinic, the conditions in the labour wards were unbearable. (2) Expectant mothers said the providers’ treatment of them amounted to what they believed was a misuse of their authority. This abuse took the form of the tone of voice used in conversation or snide remarks made to mothers regarding their pregnancie…		(1) Women complained that they often waited unnecessarily long for service because the workers worked slowly, took an extended lunch, or were conversing among themselves. (2) Participants reported that women often show up for services only to be given an appointment weeks away.
Stal et al	2015	Tanzania	Narrative	Mothers and Healthcare workers	Hospital	Perceptions on the quality of emergency obstetric care	Combination of observation and interviews (19 women and 3 HCWs).	Good		(1) Two-thirds of women complained about not being informed about their medical situation. These women expressed themselves more negatively about their admission. (2) One woman had asked the staff several times for her baby, but was told – a day later – that the baby died: ‘So the worst thing is not being told about my baby (...) about what happened.’	The midwife spontaneously mentioned that most women do not know why a previous caesarean section was performed.	(1) Lack of emotional support and rudeness were mentioned several times: ‘I was in so much pain, and I’m very sure the midwives understood that, but they didn’t seem to care.’ (2) One woman reported that she felt terrible after being threatened by the staff; she would be neglected if she would not stop screaming of pain. (3) However, a quarter of the patients suggested improvements focusing on th…				Several women thought that the staffing level was too low, which had consequences for the patients: ‘The midwives were more concerned with the ones who were about to deliver, and rarely with the ones who were not yet due.’	Lack of equipment was also mentioned as an area for improvement; it contributed to delay and even complications. The theatre assistant mentioned the absence of catheters in the labour ward as a cause for delay in bringing the patient into theatre.
Tanyi et al	2020	Nigeria	Narrative	Elderly persons (65 years and over)	Hospital	Age friendly hospital environment	Purposive sampling. 30 participants interviewed on their perceptions of an age friendly hospital environment. Performed Content analysis	Good				Despite positive compliments from the elderly persons, in some cases, nurses showed rude behaviour and bad attitude towards the patients.		The majority of the participants faced difficulty with transportation because most of them don’t have cars and there are no transport services available in UBTH for older persons coming to the hospital. Most of the older persons stay in the rural community and have to pay very high fees for transportation to get to UBTH.	(1) The majority of participants were not able to afford expensive medicine. During treatment, participants expected some sort of concession on medicine so that their illness could be treated properly without any delay and obstacle. (2) On top of that, older people faced difficulty while waiting in a queue to purchase medicine at the pharmacy.		(1) Most of the participants were not very satisfied with available health facilities as they had faced problems due to improper hospital facilities regarding manpower, hospital environment, and hospital infrastructure. Properly functional lifts and ramp ways were of the most essential infrastructures that must be present in the hospital. (2) The majority of the participants faced common problems…
Geleto et al.,	2020	Ethiopia	Narrative	Midwives	Hospitals in Harari Region	Perceptions on quality of obstetric care	Indepth interviews with 12 midwives	Good	Privacy of clients In the majority of cases, clients were provided services in such a way that their privacy was maximised. Most midwives felt that they and their fellow midwives cared for their clients, respected them and provided compassionate care.	Communication gaps between midwives andthe clients Midwives reported witnessing a poor provider-client relation- ship in some cases, which they felt led to disagreements. This usually emanated from an inability to speak a common language, which deterred effective communication.					Lack of maternity service fee waiver at private hospitals Unlike public hospitals where all fees for maternity services were waived by the government, private hospitals required the clients to cover all costs associated with the services. Clients needed to cover both direct and indirect costs such as fees for food, an ambulance, and accommodation	There were not enough midwives and the available training opportunities were not suf- ficient to equip caregivers with the required skills.	The available beds in these hospitals were perceived to be inadequate for the volume of patients attending the hospital. This diminished the quality of EmOC as clients were unable to be admitted in a timely way and obtain appropriate care. Drug stock outs and unavailability of medicla supplies.	However, frequent water outages caused frequent disruptions to bathing services, a shortage of safe drinking water, and challenged infection prevention and patient safety.
Sokoloff et al.,	2020	Ghana	Case study	Patients	Tertiary Hospital	Attitudes towards patient experience	Conducted 40 interviews with patients attending a tertiary hospital clinic in Ghana	Good	Patients felt that they could trust the advice from their providers and that they were being cared for by some of the best medical providers in the country		some participants concurrently reported rarely sharing non-medical challenges (such as lack of finances to fund care) that could negatively impact their health outcomes; this subset of patients also noted that they deferred their medical decision making to their physicians.		nterruption in Continuity of Care. Multiple participants commented on their lack of follow- up with the same clinician. They expressed frustration at spending time retelling their clinical histories, as well as having to get acquainted and comfortable with new phy- sicians who have different practicing styles and person- alities.	Long Wait Times Tied to a Physician Shortage Many participants expressed concern with the shortage of the clinician workforce and long wait times.		Long Wait Times Tied to a Physician Shortage Many participants expressed concern with the shortage of the clinician workforce and long wait times.		A majority of participants discussed significant opera- tional barriers that made the clinic difficult to navigate. Participants described the clinic flow as “clandestine” and “cumbersome.”
Atakro et al.,	2021	Ghana	Case study	Elderly patients	Hospital	Older peoples' expectations of healthcare	Interviewed 30 elderly patients	Good		Inadequate informa- tion from health workers regarding care of the older person.				Queuing frustrations. The majority of participants stated their frustrations in joining long queues for treatment in Ghanaian district hospitals. Participants shared their thoughts on the need for prioritisation of their healthcare needs because of their age	Financial burden. Participants in the study reported that there were high financial burdens in seeking medical treatment in Ghanaian district hospitals. Although Ghana has an insurance system for the elderly persons, participants interviewed stated they had to buy most of the expensive medica- tions that were prescribed in the hospitals and pay for some investigations.
Willot et al., Paying HCWs extra in exchange for better/humane care. HCPs	2021	Sierra Leone	Narrative	HCP, and Patients	Hospitals in Western Region	Experiences and perceptions of processes of care in the surgical system	Interviewed 66 HCP and 37 patients	Good				Our re- search suggests that patients perceived that there was a hierarchy of care provided by nurses at the hospital, in which different types of patients receive better or worse care dependent on their personal connections or how they behaved in the hospital. it is perceived that those who pay extra can expect significantly better care:			For many patients, their journey through the hospital is com- plicated and they need to see a variety of different staff members. At each interaction more costs are added, making the process expensive and the overall cost impossible to calculate prior to commencing treatmen	Staff reported that care quality and staff morale are significantly impacted by shortages of a wide variety of medicines, equipment and materials, in addition to shortages of trained staff, across the surgical system	The unavailability of equipment and medicines con- tributes to feelings of disempowerment and low job satisfaction. For a large number of nurses, the lack of equipment implied a lack of recognition of the work they did	Cost and disres- pectful treatment are the main factors contributing to patients’ per- ceptions of poor-quality care. These two factors are inextricably linked, as ability to pay extra to health workers is viewed as the easi- est way to ensure respectful care.
Birhanu et al.,	2021	Ethiopia	Case study	Patients, HCPs and Care takers	Hopitals	Perceptions on patients' rights during hospital consultations/visits	Interviews (14 patients, 14 HCPs) and FGDs	Good		Right to guidance, assistance, and communication. This includes the right to use facili- ties, resources, and right to get instructions, directions, assistance, communication or instruc- tions on how to access and use them		Patients expressed that disrespect was a concern to several patients and they underscored that they have the right to be respected. They argued that health workers and hospital staff including guards shall respect the patient’s dignity and morals in the whole process of seeking care and use of resources and facilities in the hospitals.						Participant patients and health workers confirmed that patients have to tight to get protected from exposure to infections while staying in hospitals, and get access to preventive tools like mosquito nets
Bosire et al., Importance of cultural humility and being "other oriented".	2021	South Africa	Ethnography	HCPs	Hospital	Providers perspectives on PCC in DM and HIV	Interviewed 30 participants	Good		However, our findings revealed that knowledge provision was mostly done in group sessions, such as during diabetes education sessions, as opposed to a one-on-one session between provider and patients. This limited a closer understanding of the patients’ issues.	Patient-related factors such as language barrier and poverty constrained their involvement in decision-making pertaining to their disease management.	PCC was also perceived to mean treating the patient as a person, a human being capable of engaging in other social events and leading a normal life in spite of illnesses	Fragmentation of care: the structure of the tertiary hospital which promoted specialty care as opposed to integrated care, diminished possibility of practicing PCC.				Some providers, especially nurses and dieticians described PCC to encompass understanding patient’s social contexts. This included availability of resources to manage their illnesses, social support among others	Cultural humility is “the ability to maintain an interpersonal stance that is other-oriented (or open to the other) in relation to aspects of cultural identity that are most important to the [person]40” Cultural humility focuses on self-humility rather than achieving a state of knowledge or awareness.
Burrowes et al.,	2022	Ethiopia	Phenomenology	HCPs, Cervical cancer patients	Hospital	Experiences with cervical cancer diagnosis and treatment	Interviews and FGDs	Good		Patients: Unclear or missing communication, particularly about diagnosis. Power imbalance and fear of repercussions in asking questions. Difficulty communicating due to language barriers			Loss to follow-up after referrals, mainly due to financial barriers and long wait times for referral appointments	Providers: Loss to follow-up after referrals, mainly due to financial barriers and long wait times for referral appointments. Author Note: Unless women had a provider or relative advocating for them and connecting them to social support services, they often went without care. Patients: Women expressed a strong preference for receiving care close to where they live, especially given their com- pro…	Two-thirds of women receiving care mentioned financesas a barrier, citing lack of money as a reason for delaying treatment and for being forced to undergo substandard care options.		providers stated that most facilities lacked the equipment, supplies, or private space necessary for screening or diagnosis.	In addition to the lack of clinical services for women with suspected or invasive cervical cancer, social support services such as transportation assistance, financial sup- port, or palliative or home care were largely absent from facilities.
Belay et al., Consensus building during decision making.	2022	Ethiopia	Phenomenology	People living with HIV	Hospitals	Experiences and preferences for ART service provision	15 interviews	Good	Participants put varied values on individualized versus group-based ART refills. The majority attached great importance to the individualized service mainly related to concerns of privacy and confidentiality.					Participants reported long waiting times in health facil- ities before consultations or drug refills in the past due to overcrowding there. This is in line with a study con- ducted in Zimbabwe [23]. This implies the need of adopt- ing and implementing DSD to avoid congestion of health facilities and manage patients efficiently.	Participants stated financial concerns about costs of transportation, drugs for opportunistic infections, addi- tional costs including food and accommodation as well as missed work when seeking care.			Shared decision making: The majority of participants preferred to make treatment decisions on their own. Some participants preferred the provider’s entire treatment decision on their behalf. Some other participants attached more importance to reaching a consensus and having a shared responsibility in decision-making
Mayer et al.,	2022	Zambia	Narrative	Orthopaedic patients	Hospital	Perceptions of good quality care	12 interviews with inpatient orthopaedic patients	Good				Autonomy and respect Patient control and being shown respect were important deter- minants of high-quality care.						Trusting the provider Trust was defined as having confidence that the provider will support the patient both physically and emotionally, and work to- gether for the patient’s interests. Additionally, being able to choose and eat nutritious food emerged as being extremely important for the patients’ per- ception of high-quality care, suggesting that more resources could be allocated to the dietary…
Lusambili et al.,	2020	Kenya	Case study	Pregnant mothers	Hospitals	Experience of care during pregnancy, labour and delivery	16 FGDs and 24 KIIs	Good				Verbal and physical abuse of pregnant women attending Facility care. Age: Abuse and humiliation of young pregnant women seeking maternity care					Inadequate facilities e.g water at the Facility level to support pregnant women during delivery
Tran et al.,	2019	Ivory Coast	Participatory Action Research	People living with HIV	Hospital	Participants' propositions to improve the burden of treatment.	Multiple FGDs	Good		What kind of information patients' want: Most patients believed that clinicians could and should provide more information on their care, the likely evolution of the condition, the risks of transmission and/or adverse effects of treat- ments.	Finally, two patients asked for more involvement in therapeutic decisions as a way to improve the quality of care.	Regardless of their country of residence, patients with chronic conditions may experience complex, fragmented and uncompas- sionate care.	Eleven participants (3.3%) proposed changes in the coordination between the multiple care structures to reduce fragmentation, such as the creation of inte- grated structures involving doctors from different specialties for less geographic fragmentation of care (n=6) or the implementation of methods for better communication between doctors (systematic doctor letters, shared electronic health recor…	‘Pharmacy is the slowest service. I’d wish that there were two cash desks (to improve the flow of patients)’ (42-year-old woman who reported spending a mean of 9 hours/month in waiting rooms)	participants suggested at least one change in their tests and visits schedule, because frequently imposed health-related activities required them to take days off work or limited their travels.		These changes involved the creation of more HIV clinics closer to their homes and ones that were less crowded (n=4), performing research more focused on their daily problems (n=1), keeping patients informed of research results on their condition (n=2),	One patient wished that older and more expert patients could share their experiences with newly diagnosed ones to reduce their burden of treat- ment. For example, ‘I’d like to meet with other patients to talk about my condition’ (36-year-old woman living with two other people).
Amu et al.,	2019	Ghana	Case study	Mothers recently delivered	Hospital	Satisfaction with maternal care services	Interviewed 15 mothers	Good	their acknowledgment of adequate privacy being given to them particularly during delivery.			Respondent 14 responded: “The attitude of the nurses. The way they shout at patients especially when you fail to quickly bring out your delivery items when asked, needs to change” (26 years).		Regarding services relating to drugs, all the respondents expressed dissatisfaction. They reported that the waiting time at the pharmacy was too long.	Charging of unannounced fees and long waiting time before being attended to by doctors were also the issues the respondents expressed dissatisfaction with			Women who accessed maternal healthcare services at the healthcare facility were generally satisfied with the quality of services provided to them, in terms of hair-to-toe exam- inations, health education, and delivery services.
Okonofua et al.,	2017	Nigeria	Case study	Mothers recently delivered	Hospitals	Satisfaction with antenatal, intrapartum, and postnatal care services in Nigeria	40 FGDs in four of six geopolitical regions of Nigeria.	Good		Patient education.		Verbal abuse and unfriendly attitude of the providers was an area of dissatisfaction expressed by the women		On long waiting times, a respondent re- ported that “Maternity care Ade-Oyo Maternity Hospital is not time conscious, we have to get to the hospital as early as 5 am and this does not guarantee being attended to on that day” (FGD 2, Oyo).		existing staff are often over- worked. Staff also need to be re-trained to make them more friendly to patients, more prompt and responsive in their dealings with patients, and more service oriented	Reasons for dissat- isfaction included lack of and/or insufficient equipment, irregular electricity and water supply, inadequate number of doctors and other health care providers, long waiting time to retrieve folders and receive treatment, unfriendly attitudes of providers and other support staff, poor radio- logical and laboratory services, poor attention to women in labour, and late arrival to…	good inter- personal relationship with many of the providers, positive attitudes by the nurses, adequate number of qualified doc- tors and nurses on ground, timely initiation, and good care.
Kumbani et al.,	2012	Malawi	Narrative	Mothers recently delivered	Hospitals	Perceptions of perinatal care	14 interviews with mothers from Chiradzulu district hospital.	Good	Confidentiality and privacyA minority of the participants reported on confidential- ity in provision of care. Participants described confiden- tiality as health workers keeping secrets about delivery issues.	Participants stated that health workers were not providing feedback or information to them. Participants explained further that they were not told anything but were just examined, given some medicine and given date for the next visit.		The women valued most ‘being welcomed and respected by health care workers’ Nearly all of the participants reported they were well received in labor ward. The reasons given were they were not shouted at, neither spoken to harshly, or with anger.						A participant reported that she stayed at the antenatal clinic for a long time because the health workers examined her after finishing examining family planning clients.
Jardien-Baboo et al.,	2016	South Africa	Case study	Nurses	Hospitals	Perceptions of PCC	Triangulation. 4 IDIs and 4 FGDs.	Good		Family involvementfamilies should be involved in the care of the patient as part of rendering patient-centred care. Nurse-Patient and Interprofessional communication. Interprofessional collaboration and teamwork.		‘I think when one nurses the patient, one has got to be able to treat them with love and respect and dignity and without being prejudice’				The need for continuous in-service education and training on different topics was mentioned by all the participants as impacting on patient-centred care. staff shortages, the resultant increased workload, as well as limited equipment, impacted on them rendering patient-centred care	Nurse work environment.	Cultural competence:Participants observed that having knowledge of the culture of the patient and by implication, how to nurse a patient by taking the patient's culture into consideration, is akin to rendering patient-centred care. Accountability to patients as an enabler of PCC.
Makwero et al.,	2021	Malawi	Case study	Dm patients and HCPs	Hosiptals in Southern Malawi	Conceptualization of PCC in DM	31 interviews and 3 FGDs	Good		Informing, educating, support, feedback, validation, reprimand.		Respect, dignity, friendliness, being listened to. Patient centred means a holistic approach to the patient		Untimely care was expressed as an expected yet failed element of PCC amongst patients and HCPs.			Medication availability and access.	Shareddecision making: HCPs. Active participation in- and empowering patients to make decisions. Sharing responsibilities. Power imbalance:HCPs reco mmend that relationship building, recognition and minimising the power gap should be their initiative using simple and socially appropriate strategies.

## Sheet: CASP CHECKLIST
Author	Publication year	Was there a clear statement of the aims of the research? (Yes, No, Can't Answer) What was the goal of the research? Why it was thought important?	Is a qualitative methodology appropriate? If the research seeks to interpret or illuminate the actions and/or subjective experiences of research participants. Is qualitative research the right methodology for addressing the research goal?	Was the research design appropriate to address the aims of the research? If the researcher has justified the research design (e.g. have they discussed how they decided which method to use)?	Was the recruitment strategy appropriate to the aims of the research? If the researcher has explained how the participants were selected. If they explained why the participants they selected were the most appropriate to provide access to the type of knowledge sought by the study. If there are any discussions around recruitment (e.g. why some people chose not to take part).	Was the data collected in a way that addressed the research issue? If the setting for data collection was justified. If the researcher has justified the methods chosen. If the researcher has made the methods explicit (e.g. for interview method, is there an indication of how interviews were conducted, or did they use a topic guide)? If the methods were modified during the study. If so, has the res…	Has the relationship between researcher and participants been adequately considered? If the researcher critically examined their own role, potential bias and influence during (a) Formulation of the research questions (b) Data collection, including sample recruitment and choice of location How the researcher responded to events during the study and whether they considered the implications of any c…	Have ethical issues been taken into consideration? If there are sufficient details of how the research was explained to participants for the reader to assess whether ethical standards were maintained If the researcher has discussed issues raised by the study (e.g. issues around informed consent or confidentiality or how they have handled the effects of the study on the participants during and aft…	Was the data analysis sufficiently rigorous? If there is an in-depth description of the analysis process If thematic analysis is used. If so, is it clear how the categories/themes were derived from the data? Whether the researcher explains how the data presented were selected from the original sample to demonstrate the analysis process. If sufficient data are presented to support the findings. To…	Is there a clear statement of findings? If the findings are explicit If there is adequate discussion of the evidence both for and against the researchers’ arguments. If the researcher has discussed the credibility of their findings (e.g. triangulation, respondent validation, more than one analyst). If the findings are discussed in relation to the original research question.	How valuable is the research? If the researcher discusses the contribution the study makes to existing knowledge or understanding e.g. do they consider the findings in relation to current practice or policy or relevant research-based literature? If they identify new areas where research is necessary If the researchers have discussed
Afaya et al	2020	Yes	Yes	Yes	Yes	Yes	Yes	Yes	Yes	Yes	Yes
Campbell et al	2011	Yes	Yes	No	Yes	No	No	Yes	Yes	Yes	Yes
Chiegil et al	2014	Yes	Yes	No	Yes	Yes	Yes	Yes	Yes	Yes	No
Chodzaza	2010	Yes	Yes	Yes	Yes	Yes	No	Yes	No	Yes	Yes
Jolly et al	2019	Yes	Yes	Yes	Yes	Yes	Yes	Yes	Yes	Yes	Yes
Kaye et al	2015	Yes	Yes	Yes	Yes	Yes	Yes	Yes	Yes	Yes	Yes
Kisorio et al	2019	Yes	Yes	Yes	Yes	Yes	Yes	Yes	Yes	Yes	Yes
Lambert et al	2020	Yes	Yes	No	Yes	No	Yes	Yes	Yes	Yes	No
Mselle et al	2019	Yes	Yes	Yes	Yes	Yes	Yes	Yes	Yes	Yes	Yes
Mselle et al	2018	Yes	Yes	Yes	Yes	Yes	Yes	Yes	Yes	Yes	Yes
Muhondwa et al	2008	Yes	Yes	No	Yes	No	Yes	Yes	Yes	Yes	No
Mulqeneey et al	2019	Yes	Yes	Yes	Yes	Yes	Yes	Yes	Yes	Yes	Yes
Namukwaya et al	2017	Yes	Yes	No	Yes	No	Yes	Yes	Yes	Yes	No
O'Donnell et al	2014	Yes	Yes	Yes	Yes	Yes	Yes	Yes	Yes	Yes	Yes
Odunaiya et al	2019	Yes	Yes	No	Yes	No	Yes	Yes	Yes	Yes	No
Ojelade et al	2017	Yes	Yes	Yes	Yes	Yes	Yes	Yes	Yes	Yes	Yes
Okonta et al	2011	Yes	Yes	No	Yes	No	Yes	Yes	Yes	Yes	No
Olseén et al	2020	Yes	Yes	Yes	Yes	Yes	Yes	Yes	Yes	Yes	Yes
Fabienne et al.,	2014	Yes	Yes	Yes	Yes	Yes	Yes	Yes	Yes	Yes	Yes
Roberts et al	2015	Yes	Yes	Yes	Yes	Yes	Yes	Yes	Yes	Yes	Yes
Stal et al	2015	Yes	Yes	Yes	Yes	Yes	Yes	Yes	Yes	Yes	Yes
Tanyi et al.	2021	Yes	Yes	Yes	Yes	Yes	Yes	Yes	Yes	Yes	Yes
Geleto et al.,	2020	yes	yes	yes	yes	yes	yes	yes	yes	yes	Yes
Sokoloff et al.,	2020	yes	yes	yes	yes	yes	yes	yes	yes	yes	yes
Atakro et al.,	2021	yes	yes	yes	yes	yes	yes	yes	yes	yes	yes
Burrowes et al.,	2022	Yes	yes	yes	yes	yes	No	yes	yes	yes	yes
Belay et al.,	2022	ys	yes	yes	yes	yes	No	yes	yes	yes	yes
Mayer et al.,	2022	yes	yes	yes	yes	yes	No	yes	yes	yes	yes
Lusambili et al.,	2020	yes	yes	ys	yes	yes	No	yes	yes	yes	yes
Tran et al.,	2019	yes	yes	yes	yes	yes	No	yes	yes	yes	yes
Amu et al.,	2019	yes	yes	yes	yes	yes	No	yes	yes	yes	yes
Okonofua et al.,	2017	yes	yes	yes	yes	yes	No	yes	yes	yes	yes
Kumbani et al.,	2012	yes	yes	yes	yes	yes	No	yes	yes	yes	yes
Bosire et al.,	2021	yes	yes	yes	yes	yes	yes	yes	yes	yes	yes
Birhanu et al.,	2021	yes	yes	yes	yes	yes	No	yes	yes	yes	yes
Willot et al.,	2021	yes	yes	yes	yes	yes	No	yes	yes	yes	yes
Jadien-Baboo et al.,	2016	yes	yes	yes	yes	yes	No	yes	yes	yes	yes
Makwero et al.,	2021	yes	yes	yes	yes	yes	No	yes	yes	yes	yes

## Sheet: SUMMARY TABLE
Author	Publication year	Country	Study Design	Study population	Topic	Study description
Afaya et al	2020	Ghana	Grounded theory	Mothers before and after caesarian delivery	Delivery care	18 individual interviews and 1 FGD exploring the experience of mothers pre and post caesarian delivery (both elective and emergency) in a general hospital.
Campbell et al	2011	Zimbabwe	Ethnography, Case study	Patients on ART, and healthcare providers (Nurses, Pharmacists)	patient and healthcare staff perceptions of good clinical antiretroviral treatment care.	Ethnographic observations, Interviews and FGDs with patients and healthcare providers on their perceptions of good clinical antiretroviral care.
Chiegil et al	2014	Nigeria	Interpretive Phenomenology	ART users	End user centredness of ART services	6 FGDs exploring end user centredness of ART services in 6 centers/general public hospitals in Nigeria. Used Chronic Care Model theoretical framework by Wagner.
Chodzaza	2010	Malawi	Narrative	Health care workers - Nurses	Health workers perception of quality of emergency obstetric care and associated factors	14 interviews exploring perceptions of quality of care provided to patients with obstetric complications and factors associated with it. Used Donabedian S-P-O to discuss findings.
Fabienne et al	2014	Burkina Faso	Phenomenology nested within a participatory action research project	Mothers who have had a caesarian delivery	Womens' experience with and perception of Csection	Interviews and FGDs on perceptions of csection in Burkina Faso. The study was part of a larger PAR project. Main finding was the fear of CS and lack of communication before the CS and on discharge.
Jolly et al	2019	Malawi	Case Study	Healthcare providers and Mothers - ante, intra and postpartum	Knowledge and understanding of rights-based approach to maternal care.	Individual interviews (9 intrapartum mothers), FGDs (63 mothers) and KIIs (with 9 healthworkers) topic guides based on the respectful maternl care charter. Key findings: importance of staff attitude, Communication and confidentiality, privacy, consent and decision making.
Kaye et al	2015	Uganda	Phenomenology	Mothers during hospital admission and 4-6 months postdelivery.	Mothers' perspective on quality of care partocularly during handover shifts.	40 interviews, 26 inhospital and 14 conducted 4-6months post delivery. Used Donabedian framework of S-P-O. Key findings: handovers were rushed and run through, no communication with mothers.
Kisorio et al	2019	South Africa	Phenomenology	Adult ICU patients with an initial mortality risk of >50% during the first 24 hours of ICU admission.	Experience of ICU care.	Interviews with 16 patients following discharge to the ward from ICU. Main themes were: ‘being in someone’s shoes’, ‘com- munication’, ‘presence’ and ‘religion and spirituality’.
Lambert et al	2020	South Africa	Phenomenology	Breast Cancer survivors	Health system experiences of breast cancer survivors	IDIs with 50 black breast cancer survivors in Soweto township. Focused on detection, diagnosis, treatment and followup care. Findings included barriers to care such as long distances to local clinics and hospitals, overcrowding and long waiting times, and transportation costs. Psychosocial support (family, friends, fellow breast cancer patients and health care workers) eased their experience.
Mselle et al	2019	Tanzania	Phenomenology	Mothers and Fathers	Perspectives on mistreatment of women during child birth.	12 semi structured interviews and 4 FGDs, used Bohren et al's framework for respectful maternity care. Experiences included lack of informed consent before procedures, poor communication, no privacy (poor state of physical facilities), bribery and extortion and long waiting times.
Muhondwa et al	2008	Tanzania	Multimethod	Patients attending Hospital	Patient satisfaction	Combination of observations, Interviews and Rating scale to assess patient satisfaction. Satisfaction rating was high. Main issues for dissatisfaction included long waiting times, poor staff attitude, poor environmental hygiene and high costs of treatment/investigations.
Mulqeneey et al	2019	South Africa	Part of sequencial mixed methods	HIV patients on ART	Evaluated an ART by exploring whether patients' needs are being met.	IDIs of 12 patients and Observations. Used the socio ecological framework to understand levels of needs. Found patients' needs were not met. Issues were poor staff attitude, access (geographical and unfavourable opening/closing times of the clinics) and affordability. Poor signage and communication, unfavourable waiting areas.
Namukwaya et al	2017	Uganda	Grounded theory	Heart Failure patients in stage 3 or 4, and Healthcare Practitioners.	HF patients' experiences of the illness course	48 interviews on 21 patients. Serial longitudinal interviews over 3 to 6 months combined with one Interview of healthcare professionals. Main findings included information needs, physical needs (pain control and cure), psychological needs/empathy.
O'Donnell et al	2014	Malawi	Case Study	Mothers and HCWs	Perceptions of quality of care during child birth	27 IDIs and 2 FGDs with participants. HCWs valued availability of resources, mothers valued relationships with caregivers. Lack of autonomy and decision making ability, poor staff attitude, long waiting times were also considered indicators of poor quality care.
Odunaiya et al	2019	Nigeria	Mixed methods	Health care workers	HCPs perception of quality of care of cardiac patients	Combination of questionnaire survey followed by IDIs and 2 FGDs with HCPs/HCWs on their perception of quality of care of cardiac patients in Ibadan, Nigeria. Used the Donabedian S-P-O framework. Relevant findings include long waiting times and poor interprofessional teamwork, unavailability of resources and staff shortages acting as barriers to quality care.
Mselle et al	2018	Tanzania	Case Study	Health care workers	Barriers and Facilitators to humanizing birthcare in Tanzania	Semi-structured interviews were held with skilled health personnel including midwives (n = 6) and obstetricians (n = 2). Data were analyzed using thematic coding.
Okonta et al	2011	Democratic Republic of Congo	Phenomenology	Patients with traumatic fracture	Experience and psychosocial needs of patients with traumatic fractures.	Six participants, consisting of five men and one woman, were interviewed
Olseén et al	2020	South Africa	Phenomenology	Medical Doctors	Challenges and solutions in Maternal healthcare	10 interviews. Content analysis. Issues include lack of material and human resources, staffing issues and poor interinstitutional communication.
Tanyi et al	2020	Nigeria	Narrative	Elderly people (65 years and over)	Older peoples' perception of an age friendly hospital environment	30 participants interviewed. Purposive sampling. Content analysis. absence of wheelchairs, lifts rails, comfortable beds, and readable signage displayed through- out the hospital to facilitate orientation of the hospital environment. Bed heights were reported as inappropriate for older persons, while the waiting areas were deemed uncomfortable for the elderly.
Stal et al	2015	Tanzania	Narrative	Mothers and HCWs	Perceptions on the quality of emergency obstetric care	Combination of observation and interviews (19 women and 3 HCWs). Main findings included a lack of communication and poor staff attitude. Patients not empowered enough to ask questions about their care. Lack of continuity or smooth care as patients' files commonly got lost including at the records office.
Ojelade et al	2017	Nigeria	Narrative	women of reproductive age, mid- wives, doctors, and facility administrators.	Communication and Emotional needs of women during childbirth	42 interviews and 10 FGDs. Thematic analysis. Main findings. Participants reported such needs as communication in simple words in local language by healthcare staff, having their husbands as birth companions, spiritual support, and prayers from family members and healthcare providers.
Roberts et al	2015	Malawi	Narrative	Pregnant mothers and health workers	Role of patient-provider relationship on ANC uptake in Malawi.	20 pregnant mothers and 8 health professionals were interviewed. Participants blamed the patient-provider relationship, long clinic waiting times, lack of family and friend support, the number of visits, transportation, cost, and distance as barriers to ANC attendance in Malawi.
Gelato et al	2020	Ethiopia	Narrative	Midwives	Perceptions on quality of obstetric care	Conducted indepth interviews with 12 midwives.
Sokolof et al	2020	Ghana	Case Study	Patients attending Hospital Clinic	Attitudes towards Patient experience.	Conducted 40 interviews with patients attending a tertiary hospital clinic in Ghana
Atakro et al	2021	Ghana	Case Study	Elderly Patients	Attitudes towards patient experience	Conducted interviews with 30 patients from three different regions in Ghana. 10 from each region.
Willot et al	2021	Sierra Leone	Narrative	Health care workers and Patints	Experiences and perceptions of processes of care in the surgical system	Examinedthe views of health care providers (66) and Users (37) regarding their experiences of the surgical processes in Free town.
Birhanu et al	2021	Ethiopia	Case Study	Patients, HCPs and Care takers	Perceptions on patients' rights during hospital consultations/visits	Conducted Interviews (14 patients, 14 HCPs) and FGDs
Bosire et al	2021	South Africa	Ethnography	Health care workers	Providers perspectives on PCC in DM and HIV	Clinical Observations and Interviews with 30 participants.
Burrowes et al	2022	Ethiopia	Phenomenology	Health care workers and cervical cancer patients	Experiences with cervical cancer diagnosis and treatment	Interviewed 30 providers and 10 women receiving care at various hosptals and referral centres, and had 1 FGD.
Belay et al	2022	Ethiopia	Phenomenology	People living with HIV	Experiences and preferences for ART service provision	Conducted 15 interviews on PLWHIV
Mayer et al	2022	Zambia	Narrative	Orthopaedic patients	Perceptions of good quality care	12 interviews with inpatient orthopaedic patients
Lusambili et al	2020	Kenya	Case Study	Pregnant mothers	Experience of care during pregnancy, labour and delivery	Conducted 16 FGDs and 24 Key informant interviews
Tran et al	2019	Ivory Coast	Participatory Action Research	People living with HIV	Participants' propositions to improve the burden of treatment.	Multiple FGDs
Amu et al	219	Ghana	Narrative	Mothers recently deliveed	Satisfaction with maternal care services	Interviewed 15 mothers
Okonofua et al	2017	Nigeria	Case Study	Mothers recently deliveed	Satisfaction with antenatal, intrapartum, and postnatal care services in Nigeria	40 FGDs in four of six geopolitical regions of Nigeria.
Kumbani et al	2012	Malawi	Narrative	Mothers recently deliveed	Perceptions of the quality of perinatal care	14 interviews with mothers from Chiradzulu district hospital.
Jardien-Baboo et al	2016	South Africa	Case Study	Nurses	Perceptions of PCC	Triangulation (IDIs, FGDs, Observations and Field notes. 4 IDIs and 4 FGDs, Tech's method for analysis.
Makwero et al	2021	Malawi	Case Study	DM patients and HCPs	Conceptualization of PCC	Conducted only in Southern Malawi. Interviewed 37 patients with DM, 33 HCPs and two policy makers.
